# Supplementary material for: Assessing the Functional Accessibility, Actionability, and Quality of Patient Education Materials from Canadian Cancer Agencies
Source: Curr Oncol. 2023 Jan 19;30(2):1439–49. doi: 10.3390/curroncol30020110 (PMC9955234; doi:10.3390/curroncol30020110)
Supplement: Supplementary file 1 [file curroncol-30-00110-s001.zip]

Archive with 1 entries (1 files):
- curroncol-2090277-supplementary.pdf
